# Supplementary material for: Life‐history traits and physiological limits of the alpine fly Drosophila nigrosparsa (Diptera: Drosophilidae): A comparative study
Source: Ecol Evol. 2018 Jan 17;8(4):2006–20. doi: 10.1002/ece3.3810 (PMC5817156; doi:10.1002/ece3.3810)
Supplement: Supplementary file 3 [file ECE3-8-2006-s003.xls]

## Sheet: oviposition rate
S3 Data. Data for all experiments. Oviposition rate given as weekly mean eggs/female/24 h. For each treatment and species (N2013K, N2013P, H2015, M2015, N2015, O2015), four replicates were tested. N2013K and N2013P flies were kept in a fluctuating temperature regime and assayed in 2013, all others were kept in a constant temperature regime and assayed in 2015. Abbreviations: f, females; m, males;…
	N2013K				N2013P				H2015				M2015				N2015				O2015
week	replicate1	replicate2	replicate3	replicate4	replicate1	replicate2	replicate3	replicate4	replicate1	replicate2	replicate3	replicate4	replicate1	replicate2	replicate3	replicate4	replicate1	replicate2	replicate3	replicate4	replicate1	replicate2	replicate3	replicate4
1	1.6525	1.29847	0.906915	2.41245	0.9	1.22396	1.32287	7.81333	9.8	18.8778	13.6166	20.8073	23.7437	27.7524	30.7444	26.4333	7.04598	4.47778	5.54104	7.49514	14.5036	14.8552	14.9822	12.6778
2	9.06958	10.7051	8.02525	6.82696	8.91262	10.6301	7.02787	7.80241	56.5833	60.7167	44.3276	37.4286	25.0558	28.2495	28.75	28.7167	23.6903	18.6304	21.0185	17.3106	28.3103	17.9655	20.0896	16.9667
3	10.9493	7.65406	8.45173	7.9823	9.71296	8.0215	8.59794	8.14512	49.3	52.8048	43.6797	41.4286	32.4292	33.3571	32.25	30.1362	18.3333	17	22.7776	15.1721	22.5179	13.9323	16.0926	14.2167
4	6.53346	10.5292	7.81943	6.49385	7.13186	8.1244	7.57225	6.0682	37.15	49.6207	38.7069	42.1852	31.3612	29.9821	27.3139	28.3098	18.4478	16.9433	14.3062	21.8845	15.0877	5.90561	13.1906	5.17879
5	7.83225	6.68025	6.93326	5.94783	7.7031	7.39469	6.18746	5.5483	40.0425	54.9138	42.8201	29.037	26.2146	27.5527	24.3825	23.1774	17.8617	14.2611	13.2401	8.82265	11.7385	2.55492	12.4554	2.90117
6	5.92501	5.04483	6.93677	4.45074	7.18594	5.86278	5.67042	4.16391	30.9772	46.6804	36.5803	34.2308	25.54	24.9583	19.0669	20.0091	11.913	14.7399	7.7824	8.66987	8.61222	0.5	6.71316	1.90559
7	3.21856	4.86795	4.72631	3.53153	4.63912	4.45455	5.54763	2.91339	32.2	40.1483	34.6048	23.3252	23.8125	21.4546	18.8537	20.7	7.67344	7.3076	8.66544	12.1722	9.74815	0.0909091	5.53333	2.68254
8	2.90694	3.6281	4.09921	2.14605	4.90146	3.59055	3.52908	2.75059	29.3356	35.0559	21.7953	15.7143	20.1685	21.9703	14.25	12.2695	5.96237	5.37308	4.74554	2.25893	5.2197	0.5	2.08	0.166667
9	2.11471	2.8951	2.45032	0.854167	3.84496	2.91019	2.41776	1.82427	14.6841	22.3741	23.2143	12.4286	17.7394	17.3306	14.2021	6.48	5.675	3.6	7.23182	0.5	3.15205		0.571429	0
10	1.05316	1.64773	1.32554	0.383333	2.77505	2.22833	2.07315	0.940476	16.35	24.0667	9.25	5	14.0462	8.98897	9.81818	4.47222	3.97802	0.388889	5.52157	0.125	10.7		0
11	0.681373	0.616667	0.841667	0.5	2.84325	2.44872	1.27506	1.32292	14.5	7	11.75	0	8.99719	6.05891	6.09091	5.31933	0.833333	0	5.28333	1	8.25		0
12	0.33125	0.0666667	1.14091	1.4256	2.75231	1.45	1.72222	0	0	0	8		6.26579	2.90909	4.46691	5.675	0		1.125	0	2.75		0
13	0.508333	0	0	0	0.416667	0.285714	2.47024	0			4		5.11429	1.39205	1.41827	2.19048			0.625	0	2
14	0			0	0.166667	0.2	0.25						3.35714	0.875	0.25	0.666667			0	0	0
15					0		0						1	0	0.75	0			0	0	0
16							0						0	0	0	0

## Sheet: longevity
S3 Data. Data for all experiments. Longevity given as age at death in days for every individual fly. N2013K and N2013P flies were kept in a fluctuating temperature regime and assayed in 2013, all others were kept in a constant temperature regime and assayed in 2015. Abbreviations: f, females; m, males; N2013K, D. nigrosparsa Kaserstattalm population; N2013P, D. nigrosparsa Pfitscherjoch populatio…
N2013K		N2013P		H2015		M2015		N2015		O2015
f	m	f	m	f	m	f	m	f	m	f	m
18	11	8	8	21	1	4	25	4	4	4	4
18	36	8	8	24	1	4	26	4	4	8	8
22	36	8	8	32	8	19	28	4	8	8	8
29	39	19	33	35	8	21	28	5	8	8	11
36	39	19	36	35	18	25	28	7	11	17	11
36	39	29	36	38	25	26	32	7	12	21	11
36	39	36	36	38	28	28	32	7	14	25	22
39	43	36	36	38	33	28	32	7	14	28	22
39	50	36	36	39	39	32	35	11	18	28	28
39	53	36	36	40	43	32	35	11	18	28	28
39	53	40	47	42	43	32	35	12	22	28	31
39	53	40	50	42	43	32	35	14	25	28	31
39	53	40	54	42	43	33	39	14	25	28	31
39	53	43	54	42	45	33	39	14	28	28	31
43	53	47	57	45	46	35	39	15	29	28	31
43	53	50	61	45	46	35	39	17	32	29	32
46	57	50	61	45	46	36	39	17	32	29	32
53	60	50	64	45	49	39	42	19	32	29	35
53	60	54	64	45	49	39	42	19	33	31	35
53	60	54	68	46	50	42	42	25	33	31	35
53	64	54	68	47	50	42	42	25	35	31	35
57	67	54	68	47	53	46	42	25	35	31	38
57	67	61	68	47	53	46	42	28	35	32	39
60	67	61	68	47	53	46	43	28	35	32	39
60	71	64	68	49	53	46	43	29	35	32	42
64	71	64	71	49	56	46	46	29	36	32	42
64	74	68	71	49	56	46	46	29	39	32	42
64	74	68	71	49	56	46	46	32	39	32	42
64	74	68	75	49	56	46	46	32	39	32	42
67	74	68	75	49	56	46	46	33	39	32	42
67	74	68	75	50	56	47	46	35	39	32	43
67	74	71	75	50	57	47	46	35	39	35	43
67	78	71	75	50	59	49	46	35	39	35	43
71	78	71	75	52	59	50	46	35	42	35	43
71	81	71	82	52	59	53	49	36	42	35	45
74	88	75	82	53	60	53	49	38	42	35	45
74	92	75	82	53	60	53	50	39	43	35	45
74	92	75	85	53	60	53	50	39	46	35	45
78	92	78	85	53	60	56	50	39	46	35	45
78	95	78	92	53	63	56	53	39	46	35	45
78	95	78	92	53	64	60	54	39	46	35	45
78	99	82	92	53	64	60	54	39	49	35	49
81	99	82	96	54	66	60	54	39	49	35	49
85	99	82	99	56	70	60	54	39	49	35	49
85	102	82	99	56	70	60	56	42	49	35	49
88	102	85	99	56	71	61	56	42	50	38	49
88	106	96	103	56	74	61	56	42	50	38	50
99	109	96	103	56	74	61	57	43	50	38	50
106	109	103	103	56	74	63	57	45	50	38	50
7	11	106	117	56	74	64	57	46	53	38	50
18	25	10	10	56	77	64	60	46	53	38	50
25	28	10	24	56	80	67	60	47	53	42	50
32	28	17	24	56	80	67	60	47	54	42	52
32	28	24	35	56	80	67	61	47	54	42	52
39	28	35	38	56	80	67	61	49	54	42	52
42	32	35	38	56	80	67	61	49	56	42	53
42	32	38	42	56	81	68	63	49	56	42	53
46	32	38	49	56	81	68	63	50	56	42	53
46	32	38	49	56	81	68	63	50	56	43	56
49	32	38	52	56	84	70	63	50	56	43	56
49	46	42	56	57	85	71	64	52	57	43	56
53	46	42	56	57	85	74	64	53	57	43	57
53	46	45	56	57	88	74	64	53	57	43	57
53	46	49	56	57	88	74	67	53	57	43	57
53	49	52	59	57	88	75	67	54	57	43	57
53	49	52	59	57	88	75	67	56	57	43	57
53	49	52	63	59	89	77	67	56	57	43	59
53	53	52	66	59	91	77	68	56	59	43	59
53	53	56	66	59	91	77	74	56	63	43	59
53	56	56	70	59	91	77	74	56	63	45	59
53	56	56	70	59	91	78	74	56	64	45	60
53	56	56	73	60	92	81	74	56	66	45	60
56	56	59	73	60	92	81	77	57	67	45	60
56	56	63	77	60	92	81	81	57	67	45	63
56	63	63	77	60	92	81	81	57	67	45	63
60	67	63	77	60	95	82	81	57	67	45	63
60	67	63	80	60	95	82	81	60	67	45	64
60	70	63	84	61	98	88	84	60	67	45	64
60	70	63	84	63	98	88	88	60	68	45	64
63	70	66	84	63	98	88	88	60	70	46	66
63	70	66	84	63	98	88	89	60	70	49	66
63	70	66	84	63	98	88	91	60	71	49	66
67	74	66	87	64	98	89	95	60	77	49	70
67	77	70	87	64	98	89	96	60	77	49	70
67	81	70	91	64	99	89	99	63	77	49	70
70	81	73	94	64	102	91	103	63	81	50	71
70	81	73	94	64	102	91	106	63	81	50	71
74	88	73	94	66	102	91	22	63	81	50	71
74	88	77	94	66	102	92		63	81	52	71
74	88	77	94	66	102	92		64	82	52	74
74	88	80	94	66	103	95		64	85	52	77
77	91	80	98	66	105	96		67	91	52	77
77	91	84	98	66	105	96		67	92	53	77
77	95	91	98	67	105	96		68	95	56	77
81	95	91	101	67	106	98		70	95	56	78
84	95	94	105	67	106	98		71	99	56	78
95	98	101	105	67	108	98		71	99	56	81
95	98	105	105	70	108	98		74	99	56	87
7	102	108	112	70	109	98		74	101	57	91
7	116	10	112	70	109	98		74	101	57	94
7	130	14	131	70	110	99		74	101	57	94
18	7	17	14	70	112	99		77	106	57	98
21	7	17	14	71	113	99		77	109	60	98
21	18	17	14	71	113	99		77	110	60
21	28	28	17	71	114	99		77	117	60
25	32	28	28	73	116	99		77	131	63
25	32	31	28	73	119	102		81	151	63
25	32	31	31	77	119	105		81		63
28	32	38	35	77	123	105		81		63
32	32	38	35	80	129	110		81		63
32	32	38	42	92	133	110		88		63
32	42	42	56	92	133			88		63
32	49	42	56	95	133			91		64
35	49	42	56		140			92		64
35	53	42	59		141			99		66
39	53	49	59					103		66
42	53	49	59							67
46	53	52	59							70
46	53	52	59							74
53	60	52	63							77
53	60	56	63							85
53	60	56	63							92
53	67	59	63							105
53	70	63	66
56	70	63	66
56	70	63	66
56	70	63	66
56	70	63	66
63	74	66	66
63	74	70	66
63	74	73	70
63	81	73	73
67	81	73	77
67	81	77	80
70	84	80	80
74	84	80	84
74	84	84	87
77	88	84	87
77	88	87	87
81	88	87	87
84	88	87	87
84	88	87	94
84	88	87	94
84	91	91	94
84	91	94	94
88	95	112	98
95	95	112	108
95	95	119	112
14	95	21	121
14	95	28	17
21	95	35	35
21	10	38	42
24	14	38	42
31	14	38	45
35	21	42	45
35	24	45	45
35	42	45	45
38	42	49	49
38	45	52	49
38	45	52	49
45	49	52	49
45	49	52	49
45	52	56	49
45	52	56	56
49	56	56	56
49	56	59	56
49	56	59	59
49	59	59	59
52	59	59	59
56	63	63	63
56	66	63	63
59	66	63	63
59	70	63	66
59	70	63	66
63	70	63	66
63	70	66	66
63	70	66	73
63	70	66	77
66	73	66	80
66	73	66	84
66	73	66	84
66	73	66	84
66	77	66	91
66	80	70	91
66	80	73	91
66	80	73	94
77	80	77	94
77	84	77	94
77	87	77	94
77	87	80	101
77	87	80	105
87	87	80	105
87	91	80	108
87	94	84	112
101	94	84	112
101	98	87	119
	98	87	119
	98	105	119
	98		119
	98
	112
	125

## Sheet: productivity
S3 Data. Data for all experiments. Productivity given as number of flies eclosed per egg-laying female. N2013K and N2013P flies were kept in a fluctuating temperature regime and assayed in 2013. Abbreviations: f, females; m, males; N2013K, D. nigrosparsa Kaserstattalm population; N2013P, D. nigrosparsa Pfitscherjoch population.
N2013K		N2013P
f	m	f	m
0.4	0	1.4	0.8
2.2	1.2	1.2	0.6
0.6	0	0.2	0
1.4	2.2	2	2
0.4	0.2	0.2	0.4
1.75	1.25	1	1
2.2	1	3.2	0.8
1	0.8	2.6	2.6
1.8	1.6	0.8	0
3.4	2.4	1	0.75
0	0	5	2
0.2	0	0.8	0.4
2	2.5	1.4	2
1.6	0.4	1.6	0.4
1	1.6	1.2	1
1.4	0.4	0.2	0.4
1.2	0.6	1.5	1.5
0.8	0.2	2	1.4
0.4	0.2	2.75	1.5
3.6	4.4	4.25	2.25
4.4	2	2.4	2
2.25	1.25	0.8	0.6
2.2	0.4	0.2	0.4
0	0	2	0.8
1	1.5	0.4	1.2
0.6	1.4	1.6	0.4
1.4	0.4	1.2	1.4
1.75	2.25	5	2
2.2	1.8	2.75	1.75
1.5	0.5	2.6	1.8
1.2	0.2	2.4	0.8
2.6	1.8	2.8	3.8
2.6	1.8	0.6	0.4
0.2	0	1	1.8
2	1.2	0.2	0.2
1.25	0.75	1	0.25
0.5	0.75	0.2	0
0	0.2	1.4	1.6
1.2	0.2	1	1.75
1.75	2.5	0.4	0.4
2.4	1.6	1.8	1.2
3.8	1.6	2.8	2.8
3.2	3.6	1.8	2.4
2.4	1.6	0.2	0.2
0.2	0	2.75	0.5
0	0	2.2	1.8
1.75	2.25	0.8	0.6
1.4	1.2	0.2	0.4
1.2	0.8	1.2	1.8
0	0.2	1.8	0.8
3.25	2	3.6	2.4
2.2	2.4	2	1.2
4	2.4	0.4	0.4
4	1.6	3.2	3.4
4.2	1	3.4	2.2
2.2	1.6	0.2	0.2
0.6	0.2	1.2	0.2
0.4	1.4	2.5	2
1.4	2.2	1.4	1.4
0.6	0	1.8	1.2
0.2	0	3.25	3.25
1	1	2.4	2
2	1.2	2	1
3	1.4	0.6	0.4
2	1.4	1.4	1.4
0.8	0.2	3	2.4
2.75	0	0.6	1.4
1.4	0.2	2	0.2
1.25	1.25	2.25	1
0.8	0.2	1.4	0.6
0.4	0	0.2	0.8
0	0	2.2	2.8
2.25	0.75	9.5	2.5
2	0.8	1.4	1.8
0.2	0.2	1.67	0.33
2.4	2.4	1.6	2
1.5	2.5	2.8	1.2
0	0.2	1.4	1
2.33	2	2	2.6
1	1.6	0.5	1
0.8	0.2	1.4	0.2
1.6	0.8	0.6	0.6
0.4	0.4	1.25	1.75
3.75	2.25	2.8	2
1.4	1.6	2	2.5
3.5	3.25	2	1.6
5.25	2	2.6	4
2.4	1.8	2.8	3.2

## Sheet: development time
S3 Data. Data for all experiments. Development time given in days for every individual fly. N2013K and N2013P flies were kept in a fluctuating temperature regime and assayed in 2013. Abbreviations: f, females; m, males; N2013K, D. nigrosparsa Kaserstattalm population; N2013P, D. nigrosparsa Pfitscherjoch population.
N2013K		N2013P
f	m	f	m
56	56	62	55
56	56	76	62
56	56	76	69
56	56	76	69
56	56	76	69
56	56	76	76
56	56	76	76
56	62	69	49
56	62	69	55
56	62	69	55
62	62	69	55
62	62	76	55
76	69	76	55
76	69	62	55
76	69	49	55
76	76	49	55
56	76	49	76
56	76	49	62
62	49	55	62
62	76	55	62
62	76	55	69
69	76	55	49
69	76	69	49
69	49	49	49
76	69	55	62
49	69	62	55
49	69	62	55
56	76	41	55
69	76	41	62
69	76	41	62
76	76	41	62
76	76	49	62
62	62	49	62
62	62	49	62
62	69	49	69
62	69	49	69
62	69	49	76
69	69	49	76
69	77	55	62
69	77	55	79
76	55	69	79
76	55	69	62
76	55	69	62
62	62	55	62
69	62	55	62
69	62	55	62
76	62	55	69
76	62	62	69
55	62	62	69
62	69	62	75
62	69	62	75
62	77	62	49
62	41	62	69
69	41	69	41
69	49	69	41
69	49	69	41
77	49	62	41
49	56	69	41
55	56	69	41
55	56	75	41
55	62	75	41
55	62	75	41
55	41	79	41
62	49	79	76
62	49	48	76
62	49	55	49
62	49	55	62
62	49	55	62
69	49	62	69
69	49	62	69
69	56	62	55
69	56	62	69
69	56	62	49
77	69	62	49
62	49	62	55
49	69	62	55
56	76	62	55
56	76	69	62
56	69	69	41
56	49	69	55
62	49	69	55
62	49	69	55
62	49	69	62
41	49	75	62
41	49	75	62
41	49	75	49
41	49	75	55
41	55	79	55
49	55	79	55
49	55	49	55
49	55	49	62
41	55	69	55
49	55	76	62
49	55	41	62
49	55	41	75
49	55	41	79
49	62	41	79
49	62	41	79
56	62	41	79
56	62	49	79
69	69	49	55
69	62	49	69
69	62	69	69
41	62	69	69
69	62	76	75
76	69	76	75
76	69	76	79
76	69	76	79
76	69	55	79
49	77	55	79
56	77	55	69
69	62	62	75
69	62	69	75
56	69	69	76
69	69	55	76
49	69	49	49
49	49	49	69
49	49	49	69
49	62	55	76
49	56	55	41
49	56	55	55
49	56	49	55
49	56	49	62
49	56	49	62
49	69	49	62
49	49	49	69
55	56	55	76
55	56	55	49
55	62	55	55
55	62	55	55
62	69	55	55
62	69	41	55
69	76	49	62
55	49	49	62
55	49	55	49
62	49	55	55
62	49	55	55
62	49	55	62
62	56	55	62
62	56	55	62
62	56	62	62
62	56	62	62
69	41	55	41
69	56	62	41
69	56	62	41
69	56	62	41
69	56	62	41
69	62	62	41
69	62	69	55
69	62	69	49
69	62	69	62
69	69	69	62
77	76	69	62
77	69	75	62
77	62	75	69
62	69	75	69
62	69	75	76
62	69	75	76
62	69	79	69
62	69	69	75
62	77	69	79
62	79	69	79
62	79	75	42
69	55	75	42
56	55	75	42
56	69	75	48
56	69	75	48
56	69	79	48
56	69	79	48
56	69	79	48
62	79	79	48
62	79	75	48
62	49	75	48
62	62	75	48
69	62	75	48
56	69	76	48
56	69	55	48
56	76	62	48
69	41	62	55
49	41	69	69
56	41	69	69
56	69	69	75
62	69	69	79
62	69	69	62
62	56	69	69
76	69	76	69
76	41	49	69
76	41	62	69
76	56	55	69
49	56	55	69
49	62	62	76
49	62	69	76
49	62	69	76
49	62	76	62
56	62	76	69
56	69	76	69
49	56	49	69
49	62	49	69
56	76	55	69
56	76	55	76
56	76	55	76
56	76	62	76
56	76	49	49
56	76	55	49
62	62	55	49
62	62	55	49
69	62	55	49
69	62	55	49
69	69	55	49
76	69	55	76
76	69	55	76
76	69	55	62
76	49	55	62
62	55	55	62
69	55	55	62
69	55	55	69
69	55	62	76
69	55	62	55
77	62	62	55
49	62	62	55
62	62	62	55
69	62	62	55
69	69	41	55
69	69	41	55
69	69	41	55
69	69	41	62
69	69	41	62
69	77	41	62
77	77	41	62
79	77	41	62
79	49	41	62
79	62	49	62
55	62	49	62
55	69	55	62
55	69	55	62
55	69	62	62
69	69	62	62
69	69	62	69
69	41	62	69
69	56	62	75
69	62	62	75
77	62	69	75
77	62	69	75
77	62	76	75
79	62	76	41
56	62	76	41
41	62	62	49
56	69	69	55
56	76	69	62
62	76	75	62
62	76	75	62
69	76	75	69
69	76	75	69
69	62	75	69
69	69	75	76
76	69	75	69
41	76	79	76
41	62	79	76
41	49	42	76
41	49	42	76
41	49	42	49
69	56	48	55
69	69	48	55
56	69	48	55
62	69	48	55
62	76	48	62
69	49	48	62
69	49	48	62
69	49	48	62
56	56	48	41
56	56	48	49
62	56	48	49
62	56	75	49
62	56	79	49
69	62	79	49
69	62	49	49
56	62	49	49
56	76	69	49
62	49	69	49
69	55	76	49
69	62	62	55
69	62	69	55
69	62	76	55
76	62	76	55
76	62	76	55
76	62	76	49
76	62	55	62
76	69	62	62
62	69	62	62
62	69	62	62
62	55	69	69
62	55	69	55
69	55	69	62
69	62	49	55
69	62	49	62
69	69	49	62
69	69	49	62
69	69	49	62
69	62	62	62
69	62	76	69
69	69	62	69
69	77	62	69
69	77	62	69
77	56	62	75
77	62	62	75
77	69	62	75
77	76	69	79
49	76	69	79
49	76	76	79
49	76	55	79
55	76	55	42
55	69	55	42
62	56	55	48
62	62	55	48
62	69	55	48
62	69	55	48
69	76	55	48
69	76	55	48
69	76	62	55
69	56	62	55
69	56	62	55
69	69	62	69
77	69	62	62
49	69	62	62
62	76	62	62
62	76	69	69
62	76	69	69
62	76	69	69
69	76	69	76
69	76	75	76
69	41	75	76
69	62	79	41
77	69	69	49
79	76	41	49
79	41	41	49
56	41	41	49
41	41	41	55
56	41	41	55
56	56	41	41
62	56	41	41
62	55	41	41
69	62	76	49
69	62	76	49
56	62	76	49
69	69	49	49
76	69	49	49
76	69	55	55
76	62	55	55
76	69	62	55
76	69	62	55
62	69	62	55
62	69	62	55
69	77	69	55
69	77	69	62
76	69	69	62
76	56	49	62
49	41	49	62
49	49	69	49
49	49	69	49
49	56	76	49
56	56	49	55
56	56	49	55
56	56	55	62
69	56	55	62
69	62	55	62
69	41	62	62
76	41	41	69
76	41	41	49
76	41	41	49
41	79	49	62
41	49	49	62
41	49	49	69
49	49	49	69
56	49	49	79
56	49	49	62
62	49	49	75
62	49	49	75
62	49	49	79
62	49	49	79
76	49	49	79
49	49	49	79
49	49	49	62
55	49	49	62
55	55	49	62
55	62	49	62
55	62	49	69
55	62	49	69
62	62	49	69
62	62	55	69
62	69	55	75
62	69	55	75
62	69	55	75
62	56	55	79
62	41	55	62
62	56	62	62
62	56	62	62
62	56	62	62
69	62	62	62
69	62	62	62
77	41	62	69
49	49	62	62
55	49	69	55
55	49	69	55
55	49	69	55
55	49	75	62
55	49	55	69
62	49	55	76
62	41	55	76
62	41	55	62
69	56	62	62
69	56	62	69
69	76	62	69
69	56	62	49
69	56	62	55
69	41	69	55
77	41	69	55
77	41	69	55
77	41	69	55
77	49	75	55
77	49	75	62
49	49	75	62
55	56	42	62
55	56	42	69
62	41	42	49
62	49	42	49
62	56	48	49
62	56	48	49
62	56	48	49
62	69	48	55
69	69	48	55
69	69	48	55
69	55	48	62
69	62	48	62
69	69	48	69
69	69	55	69
69	69	55	69
69	69	55	76
69	69	69	62
77	69	49	62
77	69	55	69
79	69	55	69
41	77	62	75
56	77	62	75
56	77	69	75
56	55	69	75
62	55	49	75
62	55	49	79
69	62	55	79
69	69	62	69
69	69	62	69
69	69	62	69
76	77	69	75
56	55	76	75
56	62	76	79
69	62	76	55
56	69	41	69
62	77	41	76
56	77	49	76
62	77	49	76
62	77	49	49
76	79	49	55
76		49	55
76		41	62
76		41	62
56		41	62
69		49	62
69		49	62
69		49	62
41		49	62
41		49	69
76		49	69
76		49	76
41		49	49
41		49	69
41		55	69
41		55	76
41		55	76
41		55	49
41		55	49
49		55	49
49		55	49
49		62	49
49		62	62
49		62	62
55		41	41
55		49	49
55		49	49
55		55	49
62		55	49
62		55	49
62		55	55
69		62	55
69		62	55
69		62	55
77		69	49
77		69	49
79		49	49
62		55	55
62		62	55
69		62	55
69		69	55
69		69	55
77		69	62
77		69	62
77		69	62
79		76	62
79		75	69
69		79	69
77		79	69
79		69	75
79		75	75
62		75	79
62		75	42
69		75	42
76		75	42
76		79	48
76		55	48
76		55	48
76		55	48
76		55	48
76		62	48
76		62	48
49		69	48
49		69	48
49		69	48
56		69	48
62		69	48
62		69	55
76		75	55
49		75	55
49		79	55
49		62	55
49		62	42
49		69	42
49		62	42
56		62	42
69		62	42
69		76	42
49		76	42
56		76	42
62		76	42
69		76	42
69		76	48
69		76	48
69		49	48
69		49	48
76		55	55
76		55	55
76		55
41		55
41		55
41		62
41		76
41		62
41		69
41		76
41		76
41		76
49		76
77		76
42		62
49		49
49		55
49		55
49		55
49		55
49		62
49		62
49		62
49		41
49		41
49		49
49		49
55		49
55		49
62		49
62		49
69		55
49		55
49		55
49		55
56		55
56		55
56		69
62		69
49		69
49		69
49		76
56		76
69		75
56		75
76		75
76		79
76		79
49		69
49		69
69		69
69		69
76		75
76		75
76		79
76		79
49		55
56		62
41		62
41		69
41		75
41		75
49		75
49		75
49		75
49		75
49		79
49		79
49		79
49		79
49		49
49		55
49		69
41		76
41		76
49		76
49		76
49		49
49		55
69		55
55		62
55		62
62		62
69		76
69		76
69		76
69		76
69		55
77		69
77		69
77		69
77		69
77		69
77		76
49		76
55		76
55		41
55		49
62		49
62		49
62		49
62		49
69		62
69		62
69		62
69		62
69		62
69		49
69		49
69		49
69		49
69		49
69		49
69		49
77		49
55		49
62		55
62		55
62		55
69		55
69		55
69		49
77		49
77		49
77		49
79		49
79		55
		55
		55
		48
		55
		55
		69
		69
		69
		69
		75
		79
		79
		42
		42
		42
		42
		48
		48
		48
		48
		48
		48
		48
		48
		48
		42
		42
		42
		42
		42
		42
		48
		48
		48
		48
		48
		48
		48
		48

## Sheet: larval competition - viability
S3 Data. Data for all experiments. Larval competition – larva-to-adult viability given in percent. N2013K and N2013P flies were kept in a fluctuating temperature regime and assayed in 2013. Abbreviations: f, females; m, males; N2013K, D. nigrosparsa Kaserstattalm population; N2013P, D. nigrosparsa Pfitscherjoch population.
N2013K						N2013P
12 : 24		24 : 48		48 : 96		12 : 24		24 : 48		48 : 96
f	m	f	m	f	m	f	m	f	m	f	m
16.67	33.33	0	0	2.08	0	0	16.67	0	8.33	2.08	4.17
8.33	8.33	0	4.17	2.08	14.58	16.67	0	0	0	4.17	6.25
0	16.67	4.17	4.17	4.17	2.08	25	16.67	0	4.17	2.08	6.25
16.67	8.33	8.33	4.17	8.33	2.08	8.33	16.67	0	4.17	2.08	10.42
8.33	8.33	25	0	0	10.42	0	0	0	4.17	4.17	6.25
0	0	0	4.17	2.08	2.08	8.33	8.33	4.17	0	4.17	0
8.33	25	0	0	2.08	4.17	8.33	0	0	0	2.08	6.25
0	8.33	8.33	4.17	0	0	16.67	8.33	4.17	4.17	10.42	10.42
0	8.33	0	4.17	0	6.25	8.33	16.67	0	0	0	0
8.33	0	0	8.33	0	0	8.33	8.33	12.5	8.33	8.33	8.33
8.33	16.67	0	0	2.08	0	16.67	16.67	8.33	0	6.25	2.08
0	0	0	0	4.17	0	0	0	0	0	4.17	12.5
8.33	0	4.17	12.5	0	0	0	0	0	0	0	6.25
0	8.33	0	0	0	0	50	0	8.33	8.33	0	0
0	8.33	4.17	4.17	2.08	2.08	0	0	8.33	12.5	2.08	4.17
33.33	0	0	0	4.17	8.33	0	0	12.5	4.17	8.33	4.17
8.33	0	0	0	2.08	0	0	8.33	0	0	4.17	6.25
0	0	4.17	16.67	0	4.17	0	0	20.83	0	4.17	2.08
0	0	0	4.17	2.08	2.08	16.67	0	8.33	0	0	0
0	8.33	0	8.33	6.25	12.5	8.33	16.67	4.17	16.67	14.58	6.25
16.67	41.67	0	0	0	8.33	0	25	0	0	0	0
16.67	8.33	0	0	0	4.17	8.33	0	0	0	0	2.08
33.33	8.33	16.67	0	2.08	2.08	0	8.33	4.17	0	12.5	0
25	8.33	0	0	6.25	0	0	0	0	0	0	0
8.33	25	0	12.5	6.25	2.08	0	8.33	4.17	0	2.08	2.08
16.67	0	0	4.17	6.25	8.33	16.67	8.33	0	0	2.08	0
0	8.33	0	4.17	0	0	8.33	16.67	4.17	0	0	2.08
0	0	0	0	2.08	0	16.67	16.67	4.17	0	6.25	8.33
0	8.33	0	4.17	4.17	8.33	0	0	0	0	4.17	0
0	8.33	8.33	8.33	2.08	0	0	0	4.17	4.17	4.17	0
0	0	0	0	4.17	2.08	16.67	8.33	8.33	4.17	4.17	0
8.33	16.67	0	4.17	2.08	0	0	8.33	0	0	2.08	0
0	0	0	4.17	2.08	2.08	8.33	8.33	4.17	12.5	6.25	4.17
0	0	0	4.17	2.08	8.33	25	8.33	4.17	4.17	0	0
0	8.33	4.17	4.17	8.33	4.17	8.33	0	0	4.17	0	0
25	8.33	0	4.17	0	0	8.33	0	0	4.17	2.08	6.25
16.67	16.67	0	4.17	6.25	6.25	0	16.67	4.17	0	0	0
0	25	8.33	4.17	12.5	0	8.33	25	8.33	8.33	6.25	8.33
25	0	4.17	12.5	2.08	0	16.67	25	4.17	0	0	2.08
0	16.67	8.33	12.5	2.08	0	0	0	8.33	8.33	6.25	12.5

## Sheet: larval competition - developmen
S3 Data. Data for all experiments. Larval competition – development time given in days for every individual fly. N2013K and N2013P flies were kept in a fluctuating temperature regime and assayed in 2013. Abbreviations: f, females; m, males; N2013K, D. nigrosparsa Kaserstattalm population; N2013P, D. nigrosparsa Pfitscherjoch population.
N2013K						N2013P
12 : 24		24 : 48		48 : 96		12 : 24		24 : 48		48 : 96
f	m	f	m	f	m	f	m	f	m	f	m
41	43	42	57	55	64	46	41	43	48	55	53
46	43	40	48	53	60	43	46	48	48	53	64
43	46	45	57	53	60	60	48	48	48	53	69
46	50	47	60	60	60	39	48	46	43	64	57
46	46	42	50	60	60	46	53	46	43	67	60
46	46	45	50	53	60	43	43	50	47	67	64
46	48	45	42	55	60	46	46	41	45	60	60
46	48	47	40	57	62	48	46	43	45	60	64
48	50	49	42	53	64	48	39	48	47	64	67
43	50	49	47	55	53	64	41	48	47	64	57
43	50	49	42	60	57	41	55	45	49	67	62
41	43	47	45	57	67	48	46	59	61	55	62
41	43	47	45	67	69	46	46	63	47	57	53
41	50	54	45	69	60	43	46	66	45	64	57
43	50	32	47	60	53	46	53	75	45	67	64
50	50	32	49	57	53	48	53	75	52	69	57
53	43	32	45	62	53	43	46	47	48	55	57
43	43	48	49	62	55	43	46	47	48	62	57
48	43	53	47	64	55	46	43	45	53	67	60
43	53	53	52	52	57	48	43	52	46	62	60
62	43	46	59	59	60	41	43	52	46	62	69
62	46	46	38	54	60	43	53	45	48	62	64
43	46	46	45	47	60	41	43	47	46	66	67
41	46	46	45	59	53	46	46	47	46	54	74
48	46	43	54	66	55	39	46	49	50	56	67
48	48	46	41	66	62	39	48	52	53	61	67
48	41		48	66	67	39	46	47	46	63	54
41	41		46	68	69	39	46	50	48	73	54
46	46		41	68	59	39	46	53	53	52	59
43	46		48	68	59	39	46	53	53	61	56
46	48		46	64	63	46	39	43		63	59
46	46		46	67	54	53	41	48		63	59
43	46		46	67	56	39	43	53		66	61
48	60		46	76	67	43	46	50		66	61
48	43		46	69	50	43	41	55		68	52
46	48		46	53	53	43	43	50		68	56
41	46		46	57	55	46	48	57		52	63
46	46		48	57	71	39	48			52	61
	50		50	55	55	43				56	52
	53			57	55	46				49	52
	43			57	60					52	52
	43			60	62					63	56
	50			60	60					63	52
	50			57	60					66	54
				57	62					68	61
				71	62					62	61
				60	50					69	68
				62	53					74	70
				64	53					46	60
				49	55					50	60
				47	55					57	62
				49	62					60	62
				52	53					60	62
				56	55					62	71
				70	57					60	48
					60					57	50
					60					60	53
					62					60	60
					60					60	62
					47					62	67
					54					62	67
										67	57
										62	60
										47	55
										52	60
										42	62
										45	60
										54	42
											45
											47
											49
											54
											61

## Sheet: starvation resistance
S3 Data. Data for all experiments. Starvation resistance given in hours until death without access to food. N2013K and N2013P flies were kept in a fluctuating temperature regime and assayed in 2013, all others were kept in a constant temperature regime and assayed in 2015. Abbreviations: f, females; m, males; N2013K, D. nigrosparsa Kaserstattalm population; N2013P, D. nigrosparsa Pfitscherjoch po…
N2013K	N2013P	H2015	M2015	N2015	O2015
83	131	131	99	75	67
99	115	107	83	123	83
99	155	139	75	75	75
123	147	163	75	75	67
123	123	123	171	59	75
99	123	131	219	147	67
123	107	171	171	99	67
107	107	123	67	43	75
99	123	139	115	99	67
147	75	123	75	75	67
115	107	123	99	115	59
179	115	163	75	107	75
107	99	163	99	99	67
275	107	99	83	75	75
91	147	115	163	107	75
99	99	147	203	155	59
123	107	155	195	115	123
91	131	91	91	75	75
291	107	91	99	99	99
123	99	99	131	115	75
99	99	115	67	107	83
123	107	139	123	107	99
75	99	107	203	67	99
75	99	91	91	83	99
123	123	115	83	99	131
99	59	115	267	107	123
323	123	155	99	83	83
123	155	123	131	83	123
99	147	139	195	59	75
99	123	115	67	91	83
251	59	107	115	83	59
83	83	91	75	107	67
99	99	163	179	75	91
107	83	147	75	131	99
115	83	147	83	115	59
75	107	99	99	83	115
98.25	227	107	75	115	91
138.25	83	115	83	91	67
66.25	122.25		203	107	107
98.25	114.25				75
106.25	106.25
98.25	194.25
58.25	114.25
90.25	122.25
90.25	146.25
98.25	106.25
82.25	122.25
106.25	98.25
98.25	98.25
98.25	82.25
82.25	82.25
122.25	154.25
82.25	90.25
122.25	122.25
122.25	106.25
122.25	106.25
114.25	146.25
242.25	146.25
122.25	170.25
122.25	98.25
98.25	122.25
106.25	98.25
74.25	146.25
98.25	194.25
122.25	106.25
90.25	98.25
82.25	122.25
122.25	98.25
122.25	146.25
122.25	122.25
98.25	154.25
98.25	146.25
154.25	146.25
98.25	138.25
73.5	97.5
113.5	145.5
105.5	121.5
121.5	97.5
97.5	105.5
121.5	105.5
97.5	105.5
97.5	81.5
97.5	153.5
81.5	105.5
73.5	97.5
121.5	97.5
105.5	145.5
121.5	121.5
113.5	97.5
121.5	121.5
145.5	49.5
97.5	169.5
105.5	113.5
105.5	81.5
105.5	121.5
89.5	97.5
145.5	121.5
129.5	81.5
129.5	57.5
121.5	105.5
153.5	121.5
121.5	129.5
73.5	81.5
153.5	97.5
121.5	73.5
153.5	97.5
97.5	73.5
129.5	104.75
145.5	120.75
113.5	96.75
145.5	96.75
153.5	96.75
144.75	104.75
96.75	120.75
104.75	96.75
144.75	80.75
80.75	128.75
96.75	120.75
144.75	112.75
96.75	96.75
104.75	80.75
72.75	120.75
120.75	120.75
104.75	96.75
248.75	120.75
120.75	96.75
144.75	104.75
120.75	120.75
104.75	120.75
112.75	152.75
104.75	104.75
104.75	104.75
96.75	104.75
144.75	80.75
144.75	80.75
96.75	104.75
80.75	88.75
96.75	104.75
96.75	99
72.75	123
96.75	227
96.75	107
80.75	123
96.75	123
96.75	123
112.75	131
104.75	107
96.75	131
147	59
123	83
107	99
91	171
147	99
123	75
75	123
107	123
123	99
99	83
99	107
147	99
147	91
99	107
107	123
139	107
99	123
155	179
75	123
123	123
123	123
107	107
123	131
99	107
107	75
99	123
131	99
115	99
99	122.25
147	122.25
147	122.25
123	130.25
123	98.25
131	98.25
107	106.25
123	122.25
123	98.25
170.25	106.25
106.25	98.25
130.25	226.25
106.25	122.25
98.25	122.25
130.25	202.25
98.25	106.25
82.25	82.25
42.25	114.25
122.25	82.25
82.25	170.25
122.25	122.25
122.25	154.25
138.25	114.25
162.25	122.25
122.25	154.25
26.25	122.25
194.25	122.25
106.25	122.25
122.25	218.25
122.25	122.25
98.25	154.25
122.25	170.25
98.25	122.25
98.25	130.25
122.25	122.25
98.25	98.25
130.25	98.25
114.25	154.25
98.25	98.25
122.25	113.5
114.25	121.5
122.25	81.5
82.25	121.5
82.25	113.5
121.5	169.5
105.5	113.5
81.5	153.5
105.5	105.5
121.5	105.5
97.5	97.5
113.5	97.5
97.5	121.5
121.5	145.5
153.5	121.5
97.5	105.5
97.5	105.5
89.5	121.5
193.5	121.5
113.5	97.5
145.5	105.5
169.5	177.5
153.5	97.5
121.5	177.5
105.5	105.5
169.5	97.5
153.5	105.5
121.5	73.5
145.5	97.5
201.5	129.5
73.5	81.5
161.5	129.5
129.5	145.5
137.5	33.5
97.5	81.5
129.5	97.5
169.5	81.5
81.5	121.5
113.5	145.5
121.5	73.5
121.5	120.75
176.75	96.75
96.75	120.75
104.75	96.75
120.75	120.75
232.75	120.75
96.75	168.75
112.75	96.75
120.75	96.75
176.75	96.75
80.75	120.75
120.75	112.75
120.75	144.75
104.75	104.75
152.75	120.75
104.75	104.75
112.75	96.75
112.75	96.75
128.75	144.75
144.75	120.75
152.75	96.75
152.75	120.75
96.75	104.75
120.75	104.75
96.75	128.75
176.75	104.75
120.75	120.75
120.75	104.75
64.75	320.75
80.75	144.75
48.75	96.75
96.75	120.75
152.75	104.75
144.75	120.75
72.75	88.75
72.75	80.75
144.75	80.75
120.75	104.75
104.75	120.75
	144.75

## Sheet: heat knockdown
S3 Data. Data for all experiments. Heat knockdown given as knockdown temperature in degree Celsius [°C] for every individual fly. N2013K and N2013P flies were kept in a fluctuating temperature regime and assayed in 2013, all others were kept in a constant temperature regime and assayed in 2015. Abbreviations: f, females; m, males; N2013K, D. nigrosparsa Kaserstattalm population; N2013P, D. nigros…
N2013K	N2013P	H2015	M2015	N2015	O2015
39.34	39.34	39.19	37.7	37.45	35.72
38.94	38.94	39.19	38.2	37.94	36.95
38.94	38.13	39.45	38.2	38.2	37.97
38.13	37.85	39.7	39.19	38.69	38.45
37.85	33.63	39.45	37.7	36.95	35.96
38.93	38.41	39.45	37.97	37.97	36.46
38.93	38.17	39.45	38.69	38.2	36.46
38.17	38.17	39.45	38.69	38.69	38.2
37.92	36.94	39.45	39.19	37.45	35.95
38.91	37.93	39.45	38.95	38.2	36.21
38.17	37.66	39.7	37.97	38.45	37.2
38.17	37.66	39.7	37.97	38.69	37.7
38.17	37.16	39.7	38.95	37.45	36.21
37.12	36.4	40.19	38.45	37.45	36.7
38	38.28	40.19	38.45	37.97	38.2
38	38.28	40.19	38.45	38.2	38.2
37.26	38	39.45	39.45	37.45	36.21
36.77	38	39.94	39.45	37.97	36.95
38.8	36.52	39.94	39.45	38.2	36.95
37.16	38.8	40.19	38.45	38.45	37.97
36.65	37.69	40.2	38.73	37.71	36.22
36.13	37.43	40.45	39.22	37.7	36.97
37.85	36.65	40.45	39.5	38.22	37.98
36.85	38.6	40.69	39.71	38.48	37.98
36.85	37.35	38.98	38.48	38.22	35.73
36.59	36.35	39.5	38.98	38.22	37.45
37.05	36.35	39.71	38.98	38.48	37.98
36.8	35.8	39.96	38.98	38.73	38.22
36.3	37.05	39.5	37.98	37.98	37.45
36.3	36.8	39.96	38.98	38.22	38.48
37.99	36.3	39.96	39.22	38.22	38.73
37.74	37.5	39.96	39.5	38.48	36.71
37.03	37.22	39.22	38.48	37.71	37.21
36.77	36	39.22	39.22	37.71	38.22
38.02	36	39.71	39.22	37.98	38.98
37.52	38.02	39.71	39.22	38.48	36.22
36.05	37.28	38.98	38.73	37.45	37.21
34.08	36.8	39.96	38.98	38.48	37.45
37.91	36.05	39.96	39.22	38.73	37.98
37.42	34.16	40.2	39.22	38.98
37.42	37.66
35.69	36.92
39.34	36.18
39.34	39.34
38.4	38.94
37.58	38.94
37.32	38.94
38.17	38.13
37.92	37.58
37.66	38.93
35.98	38.17
38.17	38.17
37.93	37.92
37.66	37.92
37.66	38.45
38.97	37.66
38.5	37.66
38	37.4
38	38.28
38	38.28
37.43	38
37.43	37.75
37.16	37.75
36.89	36.89
37.09	36.65
36.35	36.65
36.09	35.88
35.86	38.6
38.05	38.13
37.3	37.09
37.05	36.59
36.3	36.35
37.74	37.55
37.74	37.3
37.03	37.05
36.27	36.55
37.77	37.99
37.52	37.99
37.28	36.27
36.55	36.27
37.42	37.52
36.68	36.8
35.69	36.55
35.69	34.34
39.34	38.16
39.34	37.91
38.13	37.42
37.32	36.43
37.92	38.94
37.92	38.4
37.92	37.58
38.17	37.58
37.93	38.41
35.64	38.17
34.65	37.92
39.22	37.92
37.51	36.94
37.26	36.94
36.28	38.17
37.69	38.17
37.16	37.66
37.16	37.66
36.39	36.9
38.84	38.75
38.13	38.28
37.61	37.26
37.35	36.03
34.87	37.99
37.8	37.16
37.3	36.65
37.05	36.13
35.25	38.36
38.95	38.36
38.47	38.13
37.03	37.09
36	38.05
37.52	37.55
37.04	37.05
36.55	37.05
36.3	38.23
34.91	37.99
37.66	35.73
37.42	35.73
35.93	36.28
39.34	38.02
39.34	37.52
38.63	37.28
38.4	37.91
37.85	37.42
37.58	37.17
38.93	37.17
38.93	38.4
38.17	38.13
37.44	37.58
35.98	37.08
38.17	37.92
38.17	37.66
37.66	37.44
37.66	37.44
37.4	37.17
35.89	36.72
39.22	37.93
38.75	37.93
38	37.4
37.75	36.9
37.75	39.22
38.8	38.97
37.69	38.5
37.69	38.28
36.89	38
38.6	38.26
38.6	37.99
38.36	37.16
37.61	36.65
36.85	37.35
37.3	36.59
37.05	36.59
35.55	36.59
35.04	37.55
37.99	37.55
37.03	37.05
36.77	36.8
38.02	37.55
37.77	37.3
37.52	37.05
37.04	36.8
37.66	37.99
37.66	37.27
37.42	36.77
37.17	36
36.92	37.52
38.63	37.04
38.63	36.8
38.4	35.3
37.32	37.66
38.93	37.66
38.67	37.17
37.92	37.17
37.66	38.63
38.45	38.63
38.45	38.4
37.93	38.13
37.93	36.59
36.9	36.59
38.75	38.67
38.28	38.67
37.75	38.67
37.75	38.67
38.52	36.94
38.26	37.66
37.99	37.16
36.39	37.16
37.85	38.75
37.61	38.28
36.85	37.75
36.85	37.01
37.3	36.77
37.3	38.26
37.3	37.16
37.05	36.89
37.74	35.88
37.27	37.61
37.03	37.09
36	36.35
38.26	35.11
37.04	37.8
36.8	37.55
34.82	37.3
38.41	37.05
38.16	37.5
37.66	37.03
37.17	36.27
38.63	34.7
37.85	37.77
37.85	37.04
37.85	36.3
37.58	35.8
38.93	38.41
38.67	37.91
38.67	37.42
37.92	37.42
37.92	38.63
38.45	38.13
38.45	37.58
37.16	37.08
36.4	38.41
38.28	37.92
37.75	37.92
35.54	37.44
35.29	36.94
37.99	38.91
37.43	38.17
36.89	38.17
35.88	37.93
38.13	35.64
37.61	38.75
37.09	37.75
34.87	37.75
37.3	36.03
37.05	38.8
37.05	37.99
36.8	37.99
38.23	37.43
37.74	37.85
37.74	37.09
37.5	36.85
38.02	36.59
38.02	38.23
36.8	37.5
36.55	36.77
37.66	35.2
37.66	38.51
37.66	38.51
37.17	36.55
38.94	36.55
38.13	38.41
38.13	37.91
38.13	37.17
37.08	36.43
38.93	38.94
38.41	38.4
37.92	37.85
37.66	37.58
37.93	37.32
37.93	38.67
37.66	38.41
37.4	37.92
36.4	37.66
38.5	37.66
37.51	38.17
37.26	37.93
35.78	37.93
38.26	37.93
37.99	38.28
37.99	38
37.69	37.75
37.61	37.75
36.35	37.75
36.35	37.26
35.37	38.26
38.3	37.99
37.55	37.16
37.3	36.39
36.05	37.61
34.53	36.59
37.5	36.09
37.03	35.11
36.27	37.3
37.04	37.3
36.8	37.3
36.05	37.05
35.8	37.27
38.16	36
37.66	35.47
35.69	34.2
35.45	38.02
38.94	37.52
37.85	36.8
37.85	38.55
37.85	37.91
37.32	37.91
38.67	37.42
38.67	37.17
37.92	38.94
37.66	38.94
36.94	38.94
38.17	38.4
38.17	37.85
37.66	36.82
37.66	38.93
37.66	38.41
38.5	38.41
38	38.41
38	38.17
37.26	37.93
38.52	37.66
37.43	37.4
37.16	36.65
36.39	38.5
37.61	38.28
37.09	37.75
37.09	37.75
36.85	36.03
37.55	35.78
37.3	38.26
36.55	37.69
36.05	37.16
37.99	36.89
37.5	37.85
35.73	37.35
35.73	37.35
37.28	36.85
36.8	37.3
36.3	37.05
35.3	37.05
37.66	36.8
37.42	38.23
36.43	37.03
35.93	37.03
	36.27
	37.28
	36.3
	36.05
	35.3
	38.41
	36.68
	36.68
	35.93

## Sheet: acute critical maximum temperat
S3 Data. Data for all experiments. Acute critical maximum temperatures given as percent of flies in coma at a given temperature. N2013K and N2013P flies were kept in a fluctuating temperature regime and assayed in 2013, all others were kept in a constant temperature regime and assayed in 2015. Abbreviations: f, females; m, males; N2013K, D. nigrosparsa Kaserstattalm population; N2013P, D. nigrosp…
temperature [°C]	replicate	N2013K	N2013P	H2015	M2015	N2015	O2015
36.5	1	0	0
36.5	2	0	0
36.5	3	0	0
36.5	4	0	0
36.5	5	0	0
36.5	6	0	0
36.5	7	0	0
36.5	8	0	0
37	1	0	0.2	0	0	0	0
37	2	0	0	0	0	0	0
37	3	0.2	0	0	0	0	0
37	4	0	0	0	0	0	0
37	5	0.2	0
37	6	0	0.2
37	7	0.4	0.2
37	8	0	0
37.5	1	0.2	0.4	0	0.5	0	0.25
37.5	2	0.6	0.6	0	0	0.75	0.5
37.5	3	0.4	0.6	0	0	0.75	0.75
37.5	4	0.2	0.2	0	0	0.5	0.25
37.5	5	0.6	0.4
37.5	6	0.4	0.4
37.5	7	0.8	0.4
37.5	8	1	0.6
38	1	1	1	0	0.5	0	1
38	2	0.4	0.6	0	0.25	1	0.5
38	3	0.6	0.6	1	0	1	1
38	4	0.8	1	0	0	1	0.5
38	5	1	1
38	6	1	1
38	7	0.8	0.8
38	8	0.8	0.8
38.5	1	1	1	0	0	1	1
38.5	2	1	1	0	0	1	1
38.5	3	0.8	1	0	0	1	1
38.5	4	1	0.8	0	0	1	1
38.5	5	1	1
38.5	6	1	1
38.5	7	1	1
38.5	8	0.8	1
39	1			0.25	0	1	1
39	2			0	0	1	1
39	3			0	1	1	1
39	4			0	0	1	1
39.5	1			1	0.75	1	1
39.5	2			0.25	0.75	1	1
39.5	3			0.75	0.666667	1	1
39.5	4			0.25	1	1	1
40	1			1	1	1	1
40	2			1	1	1	1
40	3			1	1	1	1
40	4			1	1	1	1

## Sheet: acute critical minimum temperat
S1 Data. Data for all experiments. Acute critical minimum temperatures given as percent of flies in coma at a given temperature. N2013K and N2013P flies were kept in a fluctuating temperature regime and assayed in 2013, all others were kept in a constant temperature regime and assayed in 2015. Abbreviations: f, females; m, males; N2013K, D. nigrosparsa Kaserstattalm population; N2013P, D. nigrosp…
temperature [°C]	replicate	N2013K	N2013P	H2015	M2015	N2015	O2015
1	1			1	1	1	1
1	2			1	1	1	1
1	3			1	1	1	1
1	4			1	1	1	1
1.5	1	0.75	1	1	1	0.5	1
1.5	2	1	1	1	1	1	1
1.5	3	1	1	1	1	1	1
1.5	4	0.75	1	1	1	1	1
1.5	5	1	1
1.5	6	1	1
1.5	7	0.8	1
1.5	8	0.8	0.8
2	1	1	1	1	1	1	1
2	2	0.75	1	1	1	0.25	1
2	3	1	1	1	0.75	0.75	1
2	4	1	0.8	1	1	0.75	1
2	5	1	1
2	6	0.6	0.6
2	7	0.8	0.6
2	8	0.8	0.6
2.5	1	0.8	0.75	1	1	0.5	1
2.5	2	0.25	1	1	1	0.25	1
2.5	3	0.6	0.6	1	1	0.25	1
2.5	4	0.75	0.6	1	1	1	1
2.5	5	0.8	1
2.5	6	0.8	0.6
2.5	7	1	0.6
2.5	8	0.8	0.75
3	1	0	0.4	1	1	1	0.75
3	2	0.8	0	1	1	0	1
3	3	0	0.25	1	0.25	0.5	1
3	4	0.2	0	1	1	0.5	1
3	5	0.25	0.4
3	6	0.2	0
3	7	0	0.4
3	8	0.6	0.6
3.5	1			1	0.75	0	0.666667
3.5	2			0.75	1	0.25	0.666667
3.5	3			1	1	0.75	1
3.5	4			1	1	0.5
3.5	5			1	1	0
3.5	6			1	1	0.5
3.5	7			1	1	0
3.5	8			1	1	0.75
4	1			1	1	0.25	0.333333
4	2			1	1	0.5	0.5
4	3			1	1	0.25	0.333333
4	4			1	1	0.25	1
4	5			1	1	0.25
4	6			1	1	0.25
4	7			1	1	0.25
4	8			1	1	0.25
4.5	1			1	1	0.5	0
4.5	2			1	0.75	0	0.333333
4.5	3			1	1	0	0.333333
4.5	4			1	1	0	1
4.5	5			1	1	0
4.5	6			1	1	0.25
4.5	7			1	1	0.333333
4.5	8			1	1	0
5	1			1	1	0	0.25
5	2			1	1	0	0.25
5	3			1	1	0	0
5	4			1	1	0.333333	0.5
5.5	1			1	1	0.25	0.25
5.5	2			1	1	0	0
5.5	3			1	1	0	0
5.5	4			1	1	0	0.333333
6	1			0.25	1	0	0
6	2			1	0.75	0	0
6	3			0.75	0.5	0	0.5
6	4			1	1	0	0.25
6.5	1			1	1	0	0.25
6.5	2			0.75	0.75	0	0
6.5	3			0.5	1	0	0
6.5	4			1	0.75	0.25	0
7	1			1	1	0	0
7	2			0.75	0.75	0	0
7	3			1	0.5	0	0
7	4			1	1	0	0
7.5	1			0.666667	1	0.333333	0
7.5	2			0.666667	0.25	0	0
7.5	3			1	0.75	0	0
7.5	4			1	0.75	0	0
8	1			0	0	0	0
8	2			0.75	0	0.333333	0
8	3			0.25	0	0	0
8	4			0.5	0.25	0	0.25
8.5	1			1	0	0	0
8.5	2			1	0	0	0
8.5	3			0.5	0	0	0
8.5	4			1	0	0	0.75
9	1			0	0	0	0
9	2			0	0	0	0
9	3			0	0	0	0
9	4			0	0		0
